# Supplementary material for: Microcystins Exposure Associated with Blood Lipid Profiles and Dyslipidemia: A Cross-Sectional Study in Hunan Province, China
Source: Toxins (Basel). 2023 Apr 18;15(4):293. doi: 10.3390/toxins15040293 (PMC10143012; doi:10.3390/toxins15040293)
Supplement: Supplementary file 1 [file toxins-15-00293-s001.zip]

Archive with 1 entries (1 files):
- toxins-2269259-supplementary.pdf
